# Supplementary material for: Gene Expression of Putative Pathogenicity-Related Genes in Verticillium dahliae in Response to Elicitation with Potato Extracts and during Infection Using Quantitative Real-Time PCR
Source: Pathogens. 2021 Apr 23;10(5):510. doi: 10.3390/pathogens10050510 (PMC8146963; doi:10.3390/pathogens10050510)
Supplement: Supplementary file 1 [file pathogens-10-00510-s001.zip]

Archive with 3 entries (3 files):
- Supplementary Table S-1.pdf
- Supplementary Table S-2.pdf
- Supplementary Figure S-1.pdf
